# Supplementary material for: Musculoskeletal Disorders Associated with Occupational Driving: A Systematic Review Spanning 2006–2021
Source: Int J Environ Res Public Health. 2022 Jun 2;19(11):6837. doi: 10.3390/ijerph19116837 (PMC9180502; doi:10.3390/ijerph19116837)
Supplement: Supplementary file 1 [file ijerph-19-06837-s001.zip]

Archive with 1 entries (1 files):
- ijerph-1681033-supplementary.pdf
